# Supplementary material for: Cost-effectiveness of pembrolizumab versus chemotherapy in patients with platinum-pretreated, recurrent or metastatic nasopharyngeal cancer
Source: Cost Eff Resour Alloc. 2024 Jan 24;22:6. doi: 10.1186/s12962-024-00515-6 (PMC10809591; doi:10.1186/s12962-024-00515-6)
Supplement: Supplementary file 1 — Supplementary Material 1 [file 12962_2024_515_MOESM1_ESM.xlsx]

## Sheet: Sheet1
table S2 Parametric survival distrutions fitted for the various study
Survival curve	End point	Optimal distribution	Distribution curve	Related parameters
Pembrolizumab				l	g
	PFS	lognormal	S(t)=-LN(0.5-0.5*ERF((SQRT(2)*(LN(t)-γ))/(2*λ)))	1.301	1.377
	OS	exponential	S(t)=EXP(-lt)	0.03888
Chemotherapy	PFS	lognormal	S(t)=-LN(0.5-0.5*ERF((SQRT(2)*(LN(t)-γ))/(2*λ)))	1.239	1.73
	OS	exponential	S(t)=EXP(-lt)	0.0441
OS overall survival, PFS progression-free survival.
