# Supplementary material for: Cost-effectiveness of pembrolizumab versus chemotherapy in patients with platinum-pretreated, recurrent or metastatic nasopharyngeal cancer
Source: Cost Eff Resour Alloc. 2024 Jan 24;22:6. doi: 10.1186/s12962-024-00515-6 (PMC10809591; doi:10.1186/s12962-024-00515-6)
Supplement: Supplementary file 2 — Supplementary Material 2 [file 12962_2024_515_MOESM2_ESM.xlsx]

## Sheet: Sheet1
Table S1 AIC and BIC parameters
Treatment	End Point	Goodness of fit	exponential	gamma	gompertz	weibull	loglogistic	lognormal
Pembrolizumab	PFS	AIC	589.887	587.263	571.783	582.413	564.281	560.384
		BIC	592.65	592.788	577.307	587.938	569.806	565.908
	OS	AIC	800.506	802.407	802.087	802.289	803.831	804.21
		BIC	803.269	807.931	807.611	807.813	809.356	809.735
Chemotherapy	PFS	AIC	488.364	490.287	482.236	489.325	476.621	474.072
		BIC	491.118	495.794	487.743	494.832	482.128	479.579
	OS	AIC	790.507	793.609	795.15	794.326	793.194	794.338
		BIC	795.947	799.116	800.657	799.834	796.014	799.845
AIC, Akaike information criterion; BIC, Bayesian information criterion; PFS, progression-free survival; OS, overall survival. The value in bold means the lowest values of AIC and BIC of the model.
